# Supplementary material for: Quantitative and qualitative profiles of circulating monocytes may help identifying tuberculosis infection and disease stages
Source: PLoS One. 2017 Feb 16;12(2):e0171358. doi: 10.1371/journal.pone.0171358 (PMC5313257; doi:10.1371/journal.pone.0171358)
Supplement: S1 File — Data supporting information La Manna et al.xlsx. (XLSX) [file pone.0171358.s001.xlsx]

## Sheet: Healthy Donors
			COD SAMPLE	Sex	Age	Diagnosis	QFT results	Lymphocytes x 103/mmc (1,2-4,8)	Monocytes x 103/mmc (0,1-2,3)	Ratio Lympho/Mono	Ratio Mono/Lympho
		1	HD1	F	54	HD	Negative	2.3	0.6	3.83333	0.26087
		2	HD2	F	35	HD		1.32	0.43	3.06977	0.325758
		3	HD3	M		HD		1.32	0.39	3.38462	0.295455
		4	HD4	M	56	HD		2.2	0.62	3.54839	0.281818
		5	HD5	M	55	HD		1.4	0.32	4.375	0.228571
		6	HD6	M	35	HD	Negative	1.59	0.33	4.81818	0.207547
		7	HD7	M		HD		1.64	0.32	5.125	0.195122
		8	HD8	F	35	HD		1.45	0.28	5.17857	0.193103
		9	HD9	F	41	HD		1.66	0.29	5.72414	0.174699
		10	HD10	F	60	HD		1.55	0.27	5.74074	0.174194
		11	HD11	F	33	HD		2.17	0.37	5.86486	0.170507
		12	HD12	F	33	HD		2.95	0.47	6.2766	0.159322
		13	HD13	M	46	HD		1.7	0.26	6.53846	0.152941
		14	HD14	F	34	HD		2.68	0.37	7.24324	0.13806
		15	HD15	F	30	HD ( exposure to TB)	Negative	3.9	0.4	9.75	0.102564
		16	HD16	F	48	HD,BCG vaccinated	Negative
		17	HD17	F	46	HD		2.28	0.4	5.7	0.175439
		18	HD18	M	47	HD,BCG vaccinated		2.18	0.41	5.31707	0.188073
		19	HD19	M	57	HD		1.23	0.44	2.79545	0.357724
		20	HD20	F	46	HD		2.43	0.36	6.75	0.148148
		21	HD21	F	37	HD		2.27	0.45	5.04444	0.198238
		22	HD22	F	31	HD		1.54	0.23	6.69565	0.149351
		23	HD23	M	57	HD		2.2	0.23	9.56522	0.104545
		24	HD24	F	60	HD		2.17	0.23	9.43478	0.105991
		25	HD25	F	29	HD		1.31	0.23	5.69565	0.175573
		26	HD26	F	41	HD		1.11	0.23	4.82609	0.207207
		27	HD27	F	31	HD		2.14	0.23	9.30435	0.107477
		28	HD28	F	29	HD		1.59	0.23	6.91304	0.144654
		29	HD29	F	37	HD		1.56	0.23	6.78261	0.147436
		30	HD30	F	33	HD		1.5	0.23	6.52174	0.153333
		31	HD31	F	42	HD		1.75	0.23	7.6087	0.131429

## Sheet: Latent TB Infected
			COD SAMPLE	Sex	Age	Diagnosis	QFT results	Lymphocytes x 103/mmc (1,2-4,8)	Monocytes x 103/mmc (0,1-2,3)	Ratio Lympho/Mono	Ratio Mono/Lympho
			Latent TB1	M	29	LTBI	Positive	2.78	0.46	6.04348	0.165468
			Latent TB2	F	51	LTBI	Positive	3.1	0.6	5.16667	0.193548
			Latent TB3	F	33	LTBI	Positive	1.1	0.4	2.75	0.363636
			Latent TB4	F	48	LTBI	Positive	1.8	0.6	3	0.333333
			Latent TB5	M	68	LTBI	Positive	1.1	0.4	2.75	0.363636
			Latent TB6	F	39	LTBI	Positive	1.8	0.4	4.5	0.222222
			Latent TB7	F	28	LTBI	Positive	2.8	0.7	4	0.25
			Latent TB8	F	21	LTBI	Positive	2	0.5	4	0.25
			Latent TB9	M	36	LTBI	Positive	2.2	1.1	2	0.5
			Latent TB10	F	31	LTBI	Positive	1.8	0.5	3.6	0.277778
			Latent TB11	F	28	LTBI	Positive	1.5	0.4	3.75	0.266667
			Latent TB12	M	58	LTBI	Positive	1.77	0.39	4.53846	0.220339
			Latent TB13	M	36	LTBI	Positive	2.74	0.31	8.83871	0.113139
			Latent TB14	M	57	LTBI	Positive	2.59	0.65	3.98462	0.250965
			Latent TB15	F	42	LTBI	Positive	1.87	0.42	4.45238	0.224599
			Latent TB16	M	61	LTBI		2.25	0.41	5.4878	0.182222
			Latent TB17	F	62	LTBI	Positive	1.92	0.42	4.57143	0.21875
			Latent TB18	F	40	LTBI	Positive	3.56	0.88	4.04545	0.247191
			Latent TB19	M	66	LTBI	Positive	1.63	0.48	3.39583	0.294479
			Latent TB20	M		LTBI	Positive	1.4	0.4	3.5	0.285714
			Latent TB21	M	70	LTBI /Pneumonie	Positive	0.89	0.37	2.40541	0.41573
			Latent TB22	M	77	LTBI /Pneumonie	Positive	2.86	0.8	3.575	0.27972
			Latent TB23	M	48	LTBI /Pneumonie	Positive	2.8	0.7	4	0.25
			Latent TB24	F	77	LTBI + Bronchitis	Positive	2	0.4	5	0.2
			Latent TB25	M	29	LTBI T0	Positive	2.3	0.6	3.83333	0.26087
			Latent TB26	F	24	LTBI T0	Positive	3	0.4	7.5	0.133333
			Latent TB27	M	26	LTBI T0	Positive	2.8	0.5	5.6	0.178571
			Latent TB28	F	24	LTBI T0	Positive	2.1	0.6	3.5	0.285714
			Latent TB29	M	38	LTBI	Positive	1.81	0.49	3.69388	0.270718
			Latent TB30	F	32	LTBI	Positive	1.62	0.22	7.36364	0.135802
			Latent TB31	M	51	LTBI	Positive	2.69	0.37	7.27027	0.137546
			Latent TB32	M	32	LTBI	Positive	2.38	0.58	4.10345	0.243697
			Latent TB33	F	50	LTBI T0	Positive	2	0.4	5	0.2
			Latent TB34	M	45	REMOTE LTBI	Positive	3.2	1.2	2.66667	0.375
			Latent TB35	M	37	LTBI	Positive	2.8	0.32	8.75	0.114286
			Latent TB36	M	29	LTBI	Negative	2.36	0.46	5.13043	0.194915
			Latent TB37	M	29	LTBI

## Sheet: Active TB Patients
		COD SAMPLE	Sex	Age	MTB Culture positive	Diagnosis	QFT results	Lymphocytes x 103/mmc (1,2-4,8)	Monocytes x 103/mmc (0,1-2,3)	Ratio Lympho/Mono	Ratio Mono/Lympho
		Active TB1	F	23	*microbiologically confirmed	Pulmonary TB	Positive	1.52	0.22	6.90909	0.144737
		Active TB2	F	35	*microbiologically confirmed	Pulmonary TB	Positive	0.81	0.54	1.5	0.666667
		Active TB3	F	35	*microbiologically confirmed	Pulmonary TB	Positive	1.06	0.56	1.89286	0.528302
		Active TB4	M	18	positivo DNA TB il 08/09/14 espettorato ma neg per zhiel nielsen	Pulmonary TB	Positive	2.12	0.71	2.98592	0.334906
		Active TB5	M	24	*microbiologically confirmed	Pulmonary TB	Positive	2.58	0.35	7.37143	0.135659
		Active TB6	M	41	*microbiologically confirmed	Pulmonary TB* diabete	Positive	1.52	0.95	1.6	0.625
		Active TB7	M	38	POS DNA and zhiel nielsen	Pulmonary TB	Negative	4.58	0.58	7.89655	0.126638
		Active TB8	M	17	*microbiologically confirmed	Pulmonary TB	Positive	0.82	0.77	1.06494	0.939024
		Active TB9	M	32	*microbiologically confirmed	Pulmonary TB within 10 days after initiation of therapy	Negative	2.8	0.9	3.11111	0.321429
		Active TB10	M	40	*microbiologically confirmed	Pulmonary TB within 10 days after initiation of therapy	Indeterminate	1.5	1.1	1.36364	0.733333
		Active TB11	M	25	*microbiologically confirmed	Pulmonary TB within 10 days after initiation of therapy	Positive	1.6	0.6	2.66667	0.375
		Active TB12	M	23	*microbiologically confirmed	Pulmonary TB within 10 days after initiation of therapy	Positive	1.8	0.7	2.57143	0.388889
		Active TB13	M	46	*microbiologically confirmed	Pulmonary TB within 10 days after initiation of therapy	Negative	2.5	1	2.5	0.4
		Active TB14	M	67	*microbiologically confirmed	Pulmonary TB within 10 days after initiation of therapy	Indeterminate	2	1	2	0.5
		Active TB15	M	73	*microbiologically confirmed	Pulmonary TB within 10 days after initiation of therapy	Positive	1.6	0.5	3.2	0.3125
		Active TB16	M	33	*microbiologically confirmed	Pulmonary TB within 10 days after initiation of therapy	Negative	1.7	0.9	1.88889	0.529412
		Active TB17	M	61	*microbiologically confirmed	Pulmonary TB within 10 days after initiation of therapy	Positive	2.8	0.8	3.5	0.285714
		Active TB18	M	25	**** bronchoalveolar lavage CULTURE POSITIVE( microbiologically confirmed)	Pulmonary TB within 10 days after initiation of therapy	Positive	1.5	0.7	2.14286	0.466667
		Active TB19	M	31	*microbiologically confirmed	Pulmonary TB*	Positive	2.2	0.9	2.44444	0.409091
		Active TB20	F	29	*microbiologically confirmed	Pulmonary TB*	Positive	2.1	0.8	2.625	0.380952
		Active TB21	M	37	*microbiologically confirmed	Pulmonary TB*	Positive	1.7	0.9	1.88889	0.529412
		Active TB22	F	23	*microbiologically confirmed	Pulmonary TB*	Positive	2	0.9	2.22222	0.45
		Active TB23	M	54	*microbiologically confirmed	Pulmonary TB*	Positive	1.3	1	1.3	0.769231
		Active TB24	M	39	*microbiologically confirmed	Pulmonary TB*	Positive	2.5	0.6	4.16667	0.24
		Active TB25	M	31	*microbiologically confirmed	Pulmonary TB*	Positive	0.8	1.1	0.727273	1.375
		Active TB26	M	48	*microbiologically confirmed	Pulmonary TB*	Positive	2.1	0.6	3.5	0.285714
		Active TB27	M	67	*microbiologically confirmed	Pulmonary TB*	Positive	1.1	1	1.1	0.909091
		Active TB28	M	30	*microbiologically confirmed	Pulmonary TB*	Positive	1.9	1	1.9	0.526316
		Active TB29	M	50	*microbiologically confirmed	Pulmonary TB***	Ongoing	1.1	1	1.1	0.909091
		Active TB30	M	41	*microbiologically confirmed	Pulmonary TB***	Ongoing	2.6	0.7	3.71429	0.269231
		Active TB31	M	21	*microbiologically confirmed	Pulmonary TB*	Positive	1.93	0.83	2.3253	0.430052
		Active TB32	M	34	ACIDO NUCLEICO	TB miliare
		Active TB33	M	27	ACIDO NUCLEICO E Z.	Pulmonary TB*		1.33	0.72	1.84722	0.541353
		Active TB34	M	33	*microbiologically confirmed	Pulmonary TB*	Negative	1.85	0.56	3.30357	0.302703
		Active TB35	F	37	*microbiologically confirmed	Pulmonary TB*		1.46	0.33	4.42424	0.226027
		Active TB36	F	23	*microbiologically confirmed	Pulmonary TB*		2.41	0.99	2.43434	0.410788
		Active TB37	M	82	POS	Pulmonary TB*		0.9	0.52	1.73077	0.577778
		Active TB38	F	22	*microbiologically confirmed	Pulmonary TB	Positive	1.14	0.73	1.56164	0.640351
		Active TB39	M	17	*microbiologically confirmed	Pulmonary TB	Positive	1.36	0.95	1.43158	0.698529
		Active TB40	F	24	*microbiologically confirmed	Pulmonary TB	Positive	1.3	0.6	2.16667	0.461538
		Active TB41	M	31	*microbiologically confirmed	Pulmonary TB	Negative	0.9	1	0.9	1.11111
		Active TB42	M	43	*microbiologically confirmed	Pulmonary TB	Positive	1	1.2	0.833333	1.2
		Active TB43	M	31	*microbiologically confirmed	Pulmonary TB	Positive	1.7	0.9	1.88889	0.529412
		Active TB44	M	46	*microbiologically confirmed	Pulmonary TB	Positive	1.5	0.6	2.5	0.4
		Active TB45	M	36	*microbiologically confirmed	Pulmonary TB	Positive	1	1.1	0.909091	1.1
		Active TB46	M		*microbiologically confirmed	Pulmonary TB	Positive	1.5	0.8	1.875	0.533333
		Active TB47	M	39	*microbiologically confirmed	Pulmonary TB	Negative	1.4	1.1	1.27273	0.785714
		Active TB48	M	20	*microbiologically confirmed	Pulmonary TB	Positive	1	0.7	1.42857	0.7
		Active TB49	M	60	*microbiologically confirmed	Pulmonary TB	Positive	2.5	0.8	3.125	0.32
		Active TB50	M	26	*microbiologically confirmed	Pulmonary TB	Positive	1.7	0.9	1.88889	0.529412
		Active TB51	F	30	*microbiologically confirmed	pulmonary active tb	Positive	1.7	1.1	1.54545	0.647059
		Active TB52	M	33	*microbiologically confirmed	pulmonary active tb	999	1.6	0.7	2.28571	0.4375
		Active TB53	1	30	*microbiologically confirmed	pulmonary active tb	Positive	1.7	0.6	2.83333	0.352941
		Active TB54	M	55	*microbiologically confirmed	pulmonary active tb	999	1.5	0.7	2.14286	0.466667
		Active TB55	M	34	*microbiologically confirmed	pulmonary active tb	999	1.3	1.2	1.08333	0.923077
		Active TB56	M	43	*microbiologically confirmed	pulmonary active tb	999	2	1	2	0.5
		Active TB57	M	58	*microbiologically confirmed	pulmonary active tb	Negative	2.4	0.9	2.66667	0.375
		Active TB58	M	43	*microbiologically confirmed	pulmonary active tb	999	1	0.8	1.25	0.8
		Active TB59	F	40	*microbiologically confirmed	pulmonary active tb	Positive	2.8	0.8	3.5	0.285714
		Active TB60	M	46	*microbiologically confirmed	pulmonary active tb	Positive	2.2	0.7	3.14286	0.318182
		Active TB61	M	46	*microbiologically confirmed	pulmonary active tb	Negative	1.3	1.1	1.18182	0.846154
		Active TB62	M	33	*microbiologically confirmed	pulmonary active tb	Positive	1.7	0.6	2.83333	0.352941
		Active TB63	F	37	*microbiologically confirmed	pulmonary active tb	999	1.7	0.9	1.88889	0.529412
		Active TB64	M	25	*microbiologically confirmed	pulmonary active tb	Positive	1.37	1.06	1.29245	0.773723
		Active TB65	F	46	*microbiologically confirmed	pulmonary active tb	Positive	1.46	0.53	2.75472	0.363014
		Active TB66	M	20	*microbiologically confirmed	pulmonary active tb	Positive	1.95	0.76	2.56579	0.389744
		Active TB67	F	52	*microbiologically confirmed	pulmonary active tb	Positive	1.16	0.64	1.8125	0.551724
		Active TB68	M	42	*microbiologically confirmed	pulmonary active tb	Positive	4.94	0.81	6.09877	0.163968
		Active TB69	M	61	*microbiologically confirmed	pulmonary active tb	Positive	0.81	0.43	1.88372	0.530864
		Active TB70	F	41	*microbiologically confirmed	pulmonary active tb	Positive	1.71	1.27	1.34646	0.74269
		Active TB71	F	60	*microbiologically confirmed	Pulmonary TB*	Positive	2.37	0.55	4.30909	0.232068

## Sheet: Cured TB
		COD SAMPLE	Sex	Age	Diagnosis	QFT results	Lymphocytes x 103/mmc (1,2-4,8)	Monocytes x 103/mmc (0,1-2,3)	Ratio Lympho/Mono	Ratio Mono/Lympho
		Cured TB1	M	55	Past Clinical TB T12	Positive	1.6	0.6	2.66667	0.375
		Cured TB2	F	39	Past Pulmonary TB	Negative	1.9	0.4	4.75	0.210526
		Cured TB3	F	33	Past Pulmonary TB T15	Positive	1.6	0.5	3.2	0.3125
		Cured TB4	M	66	Past TB	Positive	2.6	0.9	2.88889	0.346154
		Cured TB5	M	48	Past TB		1.5	0.3	5	0.2
		Cured TB6	F	43	Past TB	Indeterminate	1.5	0.4	3.75	0.266667
		Cured TB7	F	23	PAST TB	Positive	2.4	0.6	4	0.25
		Cured TB8	F	18	PAST TB	Positive	1.8	0.5	3.6	0.277778
		Cured TB9	F	58	PAST TB	Positive	1.5	0.3	5	0.2
		Cured TB10	M	30	PAST TB	Positive	2.4	0.5	4.8	0.208333
		Cured TB11	F	70	PAST TB	Positive	1.9	0.7	2.71429	0.368421
		Cured TB12	F	27	PAST TB	Positive	2.2	0.6	3.66667	0.272727
		Cured TB13	F	60	PAST TB	Ongoing	1.9	0.9	2.11111	0.473684
		Cured TB14	F	21	PAST TB	Positive	1.4	0.3	4.66667	0.214286
		Cured TB15	M	33	PAST TB	Positive	2.6	0.5	5.2	0.192308
		Cured TB16	M	26	PAST TB	Positive	2	0.6	3.33333	0.3
		Cured TB17	F	39	PAST TB	Positive	2.4	0.6	4	0.25
		Cured TB18	F	17	PAST TB	Positive	2.5	0.5	5	0.2
		Cured TB19	M	41	PAST TB	Positive	1.9	0.6	3.16667	0.315789
		Cured TB20	M	60	PAST TB	Positive	1.1	0.5	2.2	0.454545
		Cured TB21	M	54	PAST TB		3.07	0.47	6.53191	0.153094
		Cured TB22	M	31	PAST TB		1.76	0.23	7.65217	0.130682
		Cured TB23	M	45	PAST TB		1.41	0.31	4.54839	0.219858
		Cured TB24	F	41	PAST TB	Positive low	0.85	0.34	2.5	0.4
		Cured TB25	M	50	PAST TB		2.7	0.36	7.5	0.133333
		Cured TB26	F	39	Past TB T5	Negative	2.1	0.6	3.5	0.285714
		Cured TB27	F	21	Abdominal Past TB T11	Positive	2.7	0.5	5.4	0.185185
		Cured TB28	F	46	Abdominal Past TB T5	Positive	1.6	0.4	4	0.25
		Cured TB29	M	49	Clinical Past TB	Positive	1.9	1.1	1.72727	0.578947
		Cured TB30	M	50	Clinical Past TB	Positive	1.5	0.3	5	0.2
		Cured TB31	M	31	PAST TB
		Cured TB32	M	73	PAST TB		1.18	0.27	4.37037	0.228814
		Cured TB33	M	47			1.01	0.41	2.46341	0.405941
		Cured TB34	M	22	PAST TB	Positive	1.95	0.3	6.5	0.153846
